# Supplementary material for: Bee honey protects astrocytes against oxidative stress: A preliminary in vitro investigation
Source: Neuropsychopharmacol Rep. 2019 Sep 17;39(4):312–4. doi: 10.1002/npr2.12079 (PMC7292328; doi:10.1002/npr2.12079)
Supplement: Supplementary file 1 [file NPR2-39-312-s001.xlsx]

## Sheet: Plate 1 - Sheet1
Software Version	3.02.1
Experiment File Path:	C:\Users\Public\Documents\Experiments\Amira\19-3-9 Honey H2O2\Honey in FBS midum .1-5% H2O2\Honey in FBS midum .1-5% H2O2.xpt
Protocol File Path:	C:\Users\Public\Documents\Protocols\MTT 96well.prt
Plate Number	Plate 1
Date	2019-03-09
Time	16:35:07
Reader Type:	Synergy HTX
Reader Serial Number:	16101221
Reading Type	Reader
Procedure Details
Plate Type	96 WELL PLATE
Eject plate on completion
Read	Absorbance Endpoint
	Full Plate
	Wavelengths: 570
	Read Speed: Normal, Delay: 100 msec, Measurements/Data Point: 8
Results
Actual Temperature:	24.1																Blank cells
		Con	H2O2	0.001	0.003	0.006	0.007	0.008	0.009	0.01	0.03	0.05	Blank
		1	2	3	4	5	6	7	8	9	10	11	12				0.049
	A	0.373	0.161	0.101	0.169	0.177	0.212	0.139	0.251	0.353	0.179	0.163	0.049	570			0.046
	B	0.367	0.253	0.185	0.219	0.361	0.205	0.126	0.442	0.263	0.425	0.202	0.046	570			0.048
	C	0.319	0.185	0.39	0.243	0.296	0.398	0.365	0.375	0.452	0.176	0.155	0.048	570		Average	0.0476667
	D	0.332	0.112	0.183	0.276	0.3	0.446	0.383	0.374	0.378	0.311	0.171	0.043	570		of the blank
	E	0.229	0.176	0.258	0.276	0.367	0.225	0.272	0.362	0.35	0.15	0.188	0.043	570
	F	0.259	0.118	0.235	0.295	0.369	0.294	0.412	0.212	0.43	0.172	0.145	0.042	570
	G	0.355	0.094	0.191	0.378	0.207	0.192	0.224	0.254	0.175	0.139	0.125	0.042	570
	H	0.396	0.07	0.109	0.186	0.175	0.139	0.205	0.118	0.104	0.18	0.229	0.043	570
	Subtract every sample	0.325333	0.113333	0.0533333	0.121333	0.129333	0.164333	0.0913333	0.203333	0.305333	0.131333	0.115333
	from the average of the	0.319333	0.205333	0.137333	0.171333	0.313333	0.157333	0.0783333	0.394333	0.215333	0.377333	0.154333
	blank	0.271333	0.137333	0.342333	0.195333	0.248333	0.350333	0.317333	0.327333	0.404333	0.128333	0.107333
		0.284333	0.0643333	0.135333	0.228333	0.252333	0.398333	0.335333	0.326333	0.330333	0.263333	0.123333
		0.181333	0.128333	0.210333	0.228333	0.319333	0.177333	0.224333	0.314333	0.302333	0.102333	0.140333
		0.211333	0.0703333	0.187333	0.247333	0.321333	0.246333	0.364333	0.164333	0.382333	0.124333	0.0973333
		0.307333	0.0463333	0.143333	0.330333	0.159333	0.144333	0.176333	0.206333	0.127333	0.0913333	0.0773333
		0.348333	0.0223333	0.0613333	0.138333	0.127333	0.0913333	0.157333	0.0703333	0.0563333	0.132333	0.181333
	Control average	0.281083
	Divide every cell by the	115.743	40.3202	18.9742	43.1663	46.0125	58.4643	32.4933	72.3392	108.627	46.724	41.0317
	average of the control	113.608	73.0507	48.8586	60.9546	111.473	55.9739	27.8684	140.291	76.6084	134.243	54.9066
	multiplied by 100	96.5313	48.8586	121.791	69.493	88.3487	124.637	112.897	116.454	143.848	45.6567	38.1856
		101.156	22.8876	48.1471	81.2333	89.7717	141.714	119.3	116.098	117.521	93.6851	43.8779
		64.5123	45.6567	74.8295	81.2333	113.608	63.0892	79.8103	111.829	107.56	36.4068	49.9259
		75.1853	25.0222	66.6469	87.9929	114.32	87.6371	129.618	58.4643	136.021	44.2336	34.6279
		109.339	16.4838	50.9932	117.521	56.6854	51.3489	62.7335	73.4065	45.3009	32.4933	27.5126
		123.925	7.94545	21.8203	49.2143	45.3009	32.4933	55.9739	25.0222	20.0415	47.0798	64.5123
	Average of devisions
	expressed as	100	35.0282	56.5076	73.8512	83.19	76.9197	77.5867	89.2381	94.4412	60.0652	44.3226
	% of viable cells	7.29623	7.44365	11.5505	8.39847	10.5935	13.4882	13.9463	13.4866	15.4366	12.5053	4.17539
